# Supplementary material for: Microbiota and Diapause-Induced Neuroprotection Share a Dependency on Calcium But Differ in Their Effects on Mitochondrial Morphology
Source: eNeuro. 2023 Jul 21;10(7):ENEURO.0424-22.2023. doi: 10.1523/ENEURO.0424-22.2023 (PMC10368204; doi:10.1523/ENEURO.0424-22.2023)
Supplement: Table 1-1 — Genes differentially expressed in animals feeding on E. coli HT115 compared with E. coli OP50. The number of reads per replica are shown for each condition as well as the differential expression analysis performed using DeSeq and EdgeR. Download Table 1-1, XLS file. [file enu-eN-NWR-0424-22-s05.xls]

## Sheet: Sheet1
gene_id	OP50_12h_a_gene	OP50_12h_b_gene	OP50_12h_c_gene	HT115_12h_b_gene	HT115_12h_c_gene	OP50_24h_a_gene	OP50_24h_b_gene	HT115_24h_a_gene	HT115_24h_b_gene	HT115_24h_c_gene	OP50_48h_a_gene	OP50_48h_b_gene	OP50_48h_c_gene	HT115_48h_a_gene	HT115_48h_b_gene	HT115_48h_c_gene		gene_name	log2FC_12h_DESeq_gene	padj_12h_DESeq_gene	log2FC_24h_DESeq_gene	padj_24h_DESeq_gene	log2FC_48h_DESeq_gene	padj_48h_DESeq_gene	log2FC_12h_edgeR_gene	padj_12h_edgeR_gene	log2FC_24h_edgeR_gene	padj_24h_edgeR_gene	log2FC_48h_edgeR_gene	padj_48h_edgeR_gene
WBGene00000213	256	245	261	17	55	264	452	33	78	106	391	376	83	222	457	46		asm-3	-2.89169	0.419685					-2.94047	0.0492275	-2.09529	0.0535733
WBGene00000399	1242	588	817	375	112	1034	1904	1909	2133	1215	20	25	109	461	33	48		cdh-7	-2.04237	0.532184					-2.0676	0.0568144
WBGene00001156	4105	2019	4091	1251	696	4195	3186	2256	4866	2259	1350	2398	4814	2741	4684	1712		ech-7	-1.90757	0.442753					-1.94183	0.0219245
WBGene00017962	1420	408	852	290	196	1731	875	892	2267	348	418	636	1439	926	1650	330		fbxa-72	-1.90369	0.532184					-1.94029	0.0492275
WBGene00021690	793	1971	5109	9729	7397	3888	6243	2848	3903	1809	3022	294	519	2318	510	3667		Y48G8AL.12	1.57252	0.532184
WBGene00011733	327	139	161	831	797	118	223	155	350	400	133	199	264	320	241	388		T12D8.5	1.89071	0.442753					1.85367	0.0490096
WBGene00020672	127	112	388	1108	895	808	466	133	553	576	100	31	75	231	40	197		T22B7.3	2.21706	0.0794866					2.17489	0.0219245
WBGene00017659	68	179	289	822	1076	399	220	139	398	726	268	282	633	667	518	705		F21C10.10	2.24186	0.442753
WBGene00010473	78	44	130	665	410	218	45	321	861	219	17	53	18	58	41	29		hrg-2	2.6127	0.0353367					2.57048	0.00431861
WBGene00001767	10	7	11	178	104	12	21	8	26	53	7	7	11	13	14	9		gst-19	3.7605	0.0470204					3.72595	0.0117229
WBGene00001387	3	33	40	633	347	69	29	34	28	12730	210	185	734	11250	588	9643		far-3	3.91415	4.79353e-07					3.90544	0.00656229			3.97621	0.00286054
WBGene00003473	11	1	18	246	90	9	6	3	0	52	2	3	2	7	14	4		mtl-1	4.13457	0.0794866					4.02028	0.0164063
WBGene00000748	5	1	3	11	25	4109	1466	9	5	9	4992	907	1742	9170	1132	7614		col-175			-8.16052	0.000128396					-8.2551	4.08449e-42
WBGene00000256	2	2	13	5	79	3683	1892	18	4	18	9816	2471	4468	16157	5021	15825		bli-6			-7.27749	7.1941e-12					-7.35453	1.03637e-29
WBGene00004394	2	1	3	4	20	2048	1469	5	19	16	5848	1455	2363	12972	1551	10775		rol-1			-6.91645	2.24737e-48					-6.93056	2.26624e-45
WBGene00000639	0	0	5	3	6	1691	1433	18	11	6	3476	958	2009	8755	772	6219		col-63			-6.8768	1.25022e-47					-6.91124	1.06229e-44
WBGene00021791	15	4	0	0	0	695	318	1	1	8	3604	1314	1886	6362	2026	6953		Y51H7C.13			-6.73552	9.8563e-07					-6.93194	7.41612e-19
WBGene00000711	2	2	46	39	13	4220	2477	30	64	18	9132	1755	3327	16411	2138	14840		col-138			-6.50806	2.28106e-16					-6.46586	1.66585e-51
WBGene00000626	2	9	9	7	38	1823	1050	15	48	12	4123	855	1436	7340	922	6372		col-49			-5.92976	8.40734e-13					-5.85791	3.60257e-38
WBGene00021779	0	2	2	0	1	303	136	1	3	6	1632	1267	1874	3323	2027	3345		Y51H7C.1			-5.71089	9.62666e-05					-5.8043	1.99056e-12
WBGene00000930	0	13	0	3	7	255	447	2	14	9	213	81	131	890	34	340		dao-4			-5.38473	9.62666e-05					-5.35405	1.5034e-15
WBGene00013854	2	0	3	0	4	19	38	0	2	1	1585	857	1096	2269	2676	2226		cyc-2.2			-4.9305	0.0779307					-4.67252	0.00266211
WBGene00013449	0	0	0	0	0	41	21	0	0	2	428	222	219	493	549	483		Y67A6A.1			-4.92732	0.0268853					-5.11251	0.00246051
WBGene00008448	21	66	77	154	74	5430	2760	85	262	74	2645	1293	1815	11859	419	4619		E01G4.6			-4.9261	8.85183e-06					-4.89882	6.32397e-31
WBGene00016980	7	0	12	0	0	38	20	0	0	2	528	386	387	938	793	630		C56G2.5			-4.83199	0.0412132					-5.01592	0.00439778
WBGene00045038	0	0	2	0	0	37	25	1	3	0	1400	2227	4853	2945	4588	1970		F13G11.3			-4.7973	0.0779307					-4.42307	0.000537579
WBGene00000615	4	4	63	52	70	6232	2463	161	300	186	8783	1836	3223	16219	1996	11909		col-38			-4.20947	0.0524357					-4.19827	8.36665e-22
WBGene00011460	0	4	5	0	1	118	81	1	11	5	4715	1978	1916	7074	3965	8010		ttr-14			-4.1889	7.79637e-06					-4.09973	1.59863e-06
WBGene00000647	117	102	153	187	77	5465	3280	208	342	312	10494	2349	3657	17394	2388	16396		col-71			-3.74177	2.71272e-09					-3.73414	1.60167e-18
WBGene00017498	906	428	1291	197	1766	1071	2049	131	141	135	128	181	313	262	604	107		pud-4			-3.34605	0.0679528					-3.34458	7.57967e-12
WBGene00020140	2	1	1	0	0	79	59	0	2	13	1360	367	297	1493	1145	1591		ant-1.4			-3.29796	0.00127794
WBGene00016440	14	0	0	7	10	96	78	8	12	11	5199	3032	3286	7049	8829	7065		gipc-1			-2.89259	0.00461037					-2.91318	0.00103549
WBGene00021236	2395	2313	3135	646	6801	6277	7510	1104	933	709	1393	1018	1722	1322	2539	693		pud-1.2			-2.73398	8.11192e-13					-2.72601	6.4716e-10
WBGene00018343	1987	967	2014	408	1387	3605	2871	768	894	508	1487	2045	562	1200	1882	686		F42A10.7			-2.03373	1.52836e-06					-2.02392	6.47367e-07
WBGene00021582	343	137	110	114	140	233	217	33	106	49	15	32	1	23	15	15		clec-71			-1.84379	0.0373169					-1.82418	0.0225339
WBGene00008244	68	15	20	78	317	518	387	139	258	57	203	36	50	143	186	258		fipr-11			-1.61776	0.0412132					-1.59726	0.0393647
WBGene00219849	985	584	754	737	1647	1583	1328	410	689	308	699	1326	3296	443	2603	1199		C36C9.10			-1.57696	0.00518386					-1.56467	0.000452377
WBGene00010468	1500	1516	11618	9985	3791	14712	10766	3676	7542	2559	585	56	100	536	126	452		K01D12.9			-1.47112	0.0135462					-1.45744	0.00229435
WBGene00001762	815	210	209	105	379	650	703	178	263	268	4	0	2	28	2	17		gst-14			-1.32741	0.038011
WBGene00044638	470	320	413	324	848	1134	967	408	567	235	595	844	4263	565	2429	863		F23A7.8			-1.31376	0.0680355					-1.30219	0.0299314
WBGene00045272	833	664	1551	956	1069	1536	1411	510	847	425	184	173	476	202	370	211		F59C12.4			-1.23899	0.0959548					-1.22752	0.0277011
WBGene00018193	718	372	894	1343	398	510	891	1313	2833	1016	641	948	1313	1319	1564	1014		F39C12.1			1.26914	0.0794545
WBGene00019994	688	550	402	761	210	249	461	787	1310	550	211	262	471	483	560	382		cdh-1			1.33523	0.0991858
WBGene00006498	912	520	739	1694	403	261	539	781	1807	577	283	656	844	953	1000	683		ten-1			1.34195	0.0528237
WBGene00004728	899	781	790	1336	406	327	599	911	2020	691	951	2043	2051	2096	2722	1687		sax-2			1.34396	0.0528237
WBGene00018237	17607	8914	7295	24940	9822	9703	14569	24218	55138	18768	15585	13902	26917	34843	25442	30224		F40F4.6			1.39446	0.0187825					1.40729	0.032077
WBGene00000396	777	499	566	1712	366	244	422	748	1485	549	307	722	1056	856	936	537		cdh-4			1.46414	0.0332962					1.47723	0.0362673
WBGene00022103	912	1031	2679	2155	339	1088	1581	3479	4886	2873	311	224	668	2048	337	424		cdh-12			1.58366	0.01313					1.59417	0.0058969
WBGene00019468	146	113	109	599	132	49	211	344	500	293	180	235	159	509	214	444		K07B1.8			1.60409	0.0658667
WBGene00019589	58	23	38	70	33	34	96	206	350	158	243	367	319	534	575	368		K09F6.6			1.88974	0.0187825
WBGene00006616	68	85	128	274	63	9	52	108	181	76	41	52	48	75	76	74		trp-4			1.98877	0.0680355
WBGene00019592	53	68	42	155	30	13	60	103	202	131	66	110	141	218	295	142		K09F6.9			2.0448	0.038011
WBGene00021118	5	9	6	47	28	35	17	113	120	102	10	16	43	78	59	53		clec-125			2.31059	0.0765757					2.30495	0.0339918
WBGene00019145	28	49	4	15	17	0	8	35	92	22	5	3	6	9	8	7		H02F09.2			3.47759	0.0272928					3.49244	0.0558911
WBGene00021002	1342	375	4910	258	109	1629	4024	5412	10419	953	723	1180	4521	2106	4623	1089		W03F9.4							-3.58493	0.0117229
WBGene00004062	2376	1699	1307	710	361	1216	1141	725	2639	530	1028	1317	6472	2503	5788	790		pmp-5							-2.01337	0.0568144
WBGene00002827	1388	565	890	326	243	1288	1528	1490	1589	879	43	103	170	376	160	100		let-653							-1.84285	0.0492275
WBGene00015298	2356	920	1829	678	401	3058	2069	1930	2738	1681	142	247	492	543	383	178		C01F1.3							-1.76569	0.0545203
WBGene00000522	897	331	706	1724	2653	910	741	690	1460	588	463	329	705	905	707	896		clc-1							1.75443	0.0538571
WBGene00019963	487	224	580	2808	798	321	227	280	280	676	446	395	607	594	892	284		R08E5.3							1.90153	0.0492275
WBGene00014136	492	366	267	1287	1952	664	294	378	872	363	208	111	129	480	157	391		ZK896.5							1.93536	0.0568144
WBGene00009429	684	235	684	1225	3248	2791	5139	5089	5745	50039	3403	1499	2105	32222	1809	25355		F35E12.5							2.12795	0.038313
WBGene00007855	259	125	248	488	1364	410	252	140	380	147	171	177	441	226	271	298		C31H5.4							2.14299	0.0424201
WBGene00010348	534	252	760	1827	3272	772	688	664	1702	615	601	371	778	813	1069	859		H01G02.1							2.31714	0.00656229
WBGene00015947	190	127	102	326	1195	284	181	146	335	206	80	74	91	224	78	215		C18A11.1							2.36053	0.0568144
WBGene00002017	88	79	113	1041	243	1728	275	643	99	1829	57	41	722	129	322	104		hsp-16.11							2.48809	0.0192781
WBGene00017756	102	101	127	397	951	252	144	115	242	254	53	26	224	99	205	74		F23F12.12							2.49749	0.0153857
WBGene00000558	29	32	55	181	371	42	93	11	27	464	74	10	39	209	77	322		cnc-4							2.73576	0.038313
WBGene00010790	2293	1370	369	3919	18194	1002	433	1238	1745	6323	405	150	447	581	669	276		sodh-1							2.93161	0.0568144
WBGene00015152	163	147	169	334	2217	82	84	101	157	72	22	13	25	46	53	49		B0348.2							2.93596	0.0192781
WBGene00001477	85	83	23	254	925	114	13	23	108	30	1	0	4	19	35	4		fmo-2							3.00182	0.0492275
WBGene00044206	345	228	126	628	3407	737	560	743	1344	1342	290	107	617	806	397	1295		T26H5.9							3.0267	0.0192781
WBGene00007873	37	5	35	156	258	101	45	107	140	55	11	4	3	19	9	0		dod-21							3.10324	0.038313
WBGene00006627	62	6	44	169	415	49	31	28	77	87	11	9	37	43	26	52		tsp-1							3.11512	0.038313
WBGene00006628	55	13	42	145	601	76	17	36	94	87	29	12	53	47	35	51		tsp-2							3.45619	0.00656229
WBGene00009778	58	21	16	128	1043	56	12	12	27	159	10	2	1	26	3	8		F46C5.1							4.24668	0.00431861
WBGene00009907	5	0	3	58	132	12	5	4	18	7	1	1	0	5	2	7		F49H6.3							5.19564	0.0124904
WBGene00017553	0	0	9	283	27	13	2	83	276	10	458	285	189	637	797	583		nep-8							5.51678	0.0490096
WBGene00016017	7	0	0	7	287	0	0	0	0	45	15	2	5	8	3	7		C23G10.11							6.14214	0.0545203
WBGene00008592	0	0	1	127	10	17	0	18	4	5	0	4	4	1	4	4		F08H9.4							7.01377	0.0343391
WBGene00045510	0	0	0	34	21	0	0	4	8	4	3	0	0	1	1	1		F11A5.17							7.70137	0.0568144
WBGene00009281	0	0	0	0	4	88	8	0	0	2	4	2	5	26	2	8		F31B9.4									-5.64675	0.0107564
WBGene00009279	0	0	0	0	0	75	3	0	3	0	7	7	6	21	4	8		F31B9.2									-5.2053	0.0422973
WBGene00010108	0	0	0	0	0	115	12	0	2	3	6	1	7	77	2	21		F55C10.4									-4.96168	0.00754181
WBGene00000251	0	1	2	0	12	3424	524	24	45	83	499	334	542	3518	107	785		bli-1									-4.93798	1.00636e-08
WBGene00000252	1	0	13	34	55	5400	1052	106	159	100	581	323	511	3052	98	834		bli-2									-4.55657	1.43835e-14
WBGene00008661	0	0	1	0	0	41	16	0	3	3	439	169	167	576	469	561		F10G8.1									-3.64515	0.0437967
WBGene00006060	0	0	0	3	6	51	16	0	5	3	388	184	236	531	341	646		sth-1									-3.54045	0.0558911
WBGene00021641	2	15	8	8	26	3775	920	13	153	308	3569	1039	1538	8100	1106	5401		Y47G6A.15									-3.53974	0.0192687
WBGene00017501	2353	1034	2430	368	2798	1518	3098	270	169	139	277	566	763	653	1555	190		pud-3									-3.38572	9.594e-10
WBGene00044080	1	2	2	5	5	248	39	7	19	19	6399	8092	13191	11233	16923	11173		D1086.10									-3.04137	0.0267908
WBGene00010485	4	0	3	0	7	59	42	5	7	9	1914	504	410	2077	1793	2393		ant-1.3									-2.64488	0.0504738
WBGene00016890	10	0	17	39	22	77	42	6	14	7	267	146	214	354	367	299		lst-5									-2.63837	0.0156686
WBGene00016247	35	7	66	20	22	387	97	36	49	33	35	31	46	229	30	70		C30B5.6									-2.44158	0.0103704
WBGene00077697	58	61	519	393	137	1833	542	168	361	195	317	107	173	984	73	411		F58E6.13									-2.18825	0.000315251
WBGene00010467	57	22	594	100	39	953	416	113	407	80	68	11	25	55	23	37		K01D12.8									-1.87183	0.0132837
WBGene00000684	7	14	37	36	18	871	367	113	204	154	218	147	176	711	110	258		col-110									-1.81251	0.0104764
WBGene00044339	130	45	41	17	32	689	257	88	293	64	187	231	305	236	259	300		nspc-4									-1.7418	0.0558911
WBGene00077757	193	185	297	107	142	583	240	125	148	70	134	107	233	172	285	108		E02H4.7									-1.71186	0.0416755
WBGene00000655	63	37	63	140	82	1011	384	155	327	159	183	84	136	798	41	251		col-79									-1.6191	0.0267908
WBGene00009069	518	387	690	635	1117	1820	1464	599	1150	315	445	536	2593	524	1708	706		F23A7.4									-1.2614	0.0500739
WBGene00016659	6662	3078	4052	2212	3089	8275	5979	2735	4597	1811	492	376	373	723	746	602		C45B2.2									-1.16825	0.0558911
WBGene00013216	1331	351	1125	2543	996	1017	911	2413	4593	1010	644	1000	846	1321	1307	927		Y54G11A.7									1.43631	0.0558911
WBGene00020128	2327	961	1700	4341	907	1412	1420	3538	7397	1627	1649	2772	2779	3256	4288	2036		R193.2									1.51206	0.0308844
WBGene00016845	537	1124	124	1373	2705	67	72	303	211	641	28	82	50	306	59	475		C50F7.5									2.84609	0.011239
WBGene00008896	5	0	6	0	3	0	2	32	26	12	0	4	3	1	6	2		F16H6.6									4.5027	0.0340442
WBGene00009221	67	37	32	351	47	8	8	50	59	945	54	167	237	59	122	28		acs-2									5.97575	0.00810063
WBGene00013943	305	672	122	567	257	86	319	23	41	108	311	53	3	2	16	4		ZK218.11											-4.89894	0.227639
WBGene00014173	330	250	216	247	302	427	222	176	182	235	40	29	42	209	162	226		ZK970.7											1.95384	0.21379
WBGene00008485	22	24	63	114	59	67	21	23	133	59	40	31	54	297	119	241		ugt-43											1.95475	0.399613
WBGene00000982	1754	652	756	889	2013	1442	2747	840	1461	11905	1003	840	727	7419	961	8102		dhs-19											2.21604	0.495538
WBGene00001706	0	1	0	0	0	0	23	3	2	357	6	2	0	162	3	261		grd-17											5.13579	0.21379
WBGene00018601	0	0	8	8	4	16	5	0	4	270	4	6	4	247	19	508		F48C1.9											5.40332	0.000802842
WBGene00011009	6	0	9	0	8	21	12	4	16	1325	5	7	11	2331	11	434		cyp-14A4											6.47205	0.000875544
