# Supplementary material for: Microbiota and Diapause-Induced Neuroprotection Share a Dependency on Calcium But Differ in Their Effects on Mitochondrial Morphology
Source: eNeuro. 2023 Jul 21;10(7):ENEURO.0424-22.2023. doi: 10.1523/ENEURO.0424-22.2023 (PMC10368204; doi:10.1523/ENEURO.0424-22.2023)
Supplement: Table 1-2 — Lists, enrichment analyses, and statistics of genes differentially expressed in mec-4d animals feeding on E. coli HT115 compared with E. coli OP50. Download Table 1-2, XLS file. [file enu-eN-NWR-0424-22-s06.xls]

## Sheet: Sheet1
Enrichment differentially expressed genes
All up regulated genes		Data on figure S2A
F08H9.4		Phenotype Enrichment Analysis Results (18 valid WormBase genes included in statistical testing)
C23G10.11		Term	Expected	Observed	Enrichment Fold Change	P value	Q value
nep-8		cadmium hypersensitive WBPhenotype:0001655	0.12	4	34	1.4e-07	3.2e-05
F49H6.3		ventral cord patterning variant WBPhenotype:0000976	0.11	2	19	0.00017	0.02
F46C5.1		axon fasciculation variant WBPhenotype:0000632	0.12	2	16	0.00026	0.021
mtl-1		neuropil development variant WBPhenotype:0000945	0.13	2	15	0.00033	0.021
far-3		neuronal outgrowth variant WBPhenotype:0000572	0.34	3	8.8	0.00041	0.021
gst-19		dauer constitutive WBPhenotype:0000012	0.16	2	12	0.00061	0.024
tsp-2		axon guidance variant WBPhenotype:0000384	0.23	2	8.8	0.0016	0.054
dod-21		endomitotic oocytes WBPhenotype:0000668	0.08	1	12	0.003	0.089
tsp-1
T26H5.9		Data on figure S2B
fmo-2		GO Enrichment Analysis Results (23 valid WormBase genes included in statistical testing)
B0348.2		Term	Expected	Observed	Enrichment Fold Change	P value	Q value
cnc-4		response to biotic stimulus GO:0009607	0.55	6	11	1.5e-06	0.00046
hrg-2		biological process involved in interspecies interaction between organisms GO:0044419	0.55	6	11	1.5e-06	0.00046
F23F12.12		defense response GO:0006952	0.55	6	11	1.5e-06	0.00046
hsp-16.11		immune system process GO:0002376	0.39	5	13	3.1e-06	0.00046
H01G02.1		unfolded protein binding GO:0051082	0.073	2	27	5.7e-05	0.0036
T22B7.3		defense response to Gram-positive bacterium GO:0050830	0.095	2	21	0.00012	0.0064
C31H5.4		motor neuron axon guidance GO:0008045	0.047	1	21	0.001	0.046
irg-5		embryonic body morphogenesis GO:0010172	0.048	1	21	0.0011	0.046
rips-1		tetrapyrrole binding GO:0046906	0.2	2	10	0.0011	0.046
T12D8.5		digestion GO:0007586	0.049	1	20	0.0011	0.046
clc-1		calcium ion binding GO:0005509	0.21	2	9.5	0.0013	0.046
acs-2		cellular component assembly involved in morphogenesis GO:0010927	0.054	1	18	0.0014	0.046
F16H6.4		excretion GO:0007588	0.061	1	17	0.0017	0.046
H02F09.2		pharynx development GO:0060465	0.063	1	16	0.0019	0.046
C50F7.5		neuron development GO:0048666	0.26	2	7.7	0.0023	0.048
clec-125		glutathione transferase activity GO:0004364	0.071	1	14	0.0023	0.048
K09F6.9		response to topologically incorrect protein GO:0035966	0.26	2	7.6	0.0024	0.048
K09F6.6		external encapsulating structure organization GO:0045229	0.074	1	13	0.0026	0.048
cdh-12		extracellular structure organization GO:0043062	0.077	1	13	0.0027	0.048
R193.2		flavin adenine dinucleotide binding GO:0050660	0.092	1	11	0.0039	0.061
cdh-4		digestive system development GO:0055123	0.12	1	8.6	0.0061	0.091
irg-7
sax-2
ten-1
cyp-14A4
F48C1.9
All down regulated genes		Data on figure S2C
W03F9.4		Phenotype Enrichment Analysis Results (23 valid WormBase genes included in statistical testing)
asm-3		Term	Expected	Observed	Enrichment Fold Change	P value	Q value
ech-7		blistered WBPhenotype:0000025	0.13	5	40	3.8e-09	9e-07
fbxa-72		body region phenotype WBPhenotype:0002557	3.2	10	3.1	0.00041	0.048
let-653
C01F1.3
col-175		Data on figure S2D
bli-6		GO Enrichment Analysis Results (29 valid WormBase genes included in statistical testing)
rol-1		Term	Expected	Observed	Enrichment Fold Change	P value	Q value
col-63		structural constituent of cuticle GO:0042302	0.3	13	44	1.1e-19	3.4e-17
Y51H7C.13		cuticle development GO:0042335	0.089	4	45	3.2e-08	5.1e-06
col-138		external encapsulating structure GO:0030312	0.17	3	18	2.7e-05	0.0028
col-49		extracellular matrix structural constituent GO:0005201	0.059	2	34	2.9e-05	0.0028
F31B9.2		extracellular region GO:0005576	1.1	6	5.6	0.00011	0.0066
Y51H7C.1		negative regulation of programmed cell death GO:0043069	0.094	2	21	0.00012	0.0066
F31B9.4		collagen trimer GO:0005581	0.096	2	21	0.00013	0.0066
dao-4		external encapsulating structure organization GO:0045229	0.1	2	20	0.00016	0.0066
F55C10.4		extracellular structure organization GO:0043062	0.11	2	19	0.00017	0.0066
bli-1		molting cycle GO:0042303	0.19	2	10	0.00097	0.03
cyc-2.2		cell surface GO:0009986	0.22	2	9.1	0.0015	0.042
E01G4.6		embryonic digestive tract development GO:0048566	0.057	1	17	0.0015	0.042
Y67A6A.1		negative regulation of cell communication GO:0010648	0.27	2	7.5	0.0025	0.061
C56G2.5		negative regulation of signaling GO:0023057	0.27	2	7.5	0.0025	0.061
F13G11.3		lipid catabolic process GO:0016042	0.29	2	6.9	0.0032	0.066
bli-2		ATP synthesis coupled electron transport GO:0042773	0.09	1	11	0.0038	0.073
col-38		glutathione transferase activity GO:0004364	0.097	1	10	0.0043	0.08
ttr-14		lipid oxidation GO:0034440	0.099	1	10	0.0045	0.08
col-71		envelope GO:0031975	0.67	3	4.5	0.0047	0.08
F10G8.1
Y47G6A.15
pud-3
pud-4
ant-1.4
D1086.10
gipc-1
pud-1.2
lst-5
ant-1.3
C30B5.6
F58E6.13
F42A10.7
K01D12.8
clec-71
col-110
E02H4.7
col-79
fipr-11
C36C9.10
K01D12.9
gst-14
F23A7.8
F23A7.4
F59C12.4
Enrichment RNAi positive genes
Systemic+TRN		Data on figures 1H and 1I							Data on figure S3A
H02F09.2		Phenotype Enrichment Analysis Results (13 valid WormBase genes included in statistical testing)							Gene Ontology Enrichment Analysis Results (8 valid WormBase genes included in statistical testing)
K09F6.6		Term	Expected	Observed	Enrichment Fold Change	P value	Q value		Term	Expected	Observed	Enrichment Fold Change	P value	Q value
hsp-16.11		ventral cord patterning variant WBPhenotype:0000976	0.07	2	28	5.1e-05	0.012		defense response to Gram-positive bacterium GO:0050830	0.047	2	42	1.5e-05	0.0048
sax-2		cadmium hypersensitive WBPhenotype:0001655	0.078	2	26	6.9e-05	0.012		immune system process GO:0002376	0.2	3	15	4.7e-05	0.0073
clc-1		axon fasciculation variant WBPhenotype:0000632	0.081	2	25	7.8e-05	0.012		response to biotic stimulus GO:0009607	0.27	3	11	0.00017	0.018
cnc-4		neuronal outgrowth variant WBPhenotype:0000572	0.23	3	13	8.7e-05	0.012		biological process involved in interspecies interaction between organisms GO:0044419	0.28	3	11	0.00017	0.018
H01G02.1		neuropil development variant WBPhenotype:0000945	0.088	2	23	9.9e-05	0.012		defense response GO:0006952	0.28	3	11	0.00017	0.018
cdh-4		axon guidance variant WBPhenotype:0000384	0.15	2	13	0.00049	0.02		motor neuron axon guidance GO:0008045	0.023	1	43	0.00026	0.018
irg-5		endomitotic oocytes WBPhenotype:0000668	0.054	1	19	0.0013	0.046		embryonic body morphogenesis GO:0010172	0.024	1	42	0.00027	0.018
clec-125		male mating efficiency reduced WBPhenotype:0000843	0.061	1	16	0.0017	0.052		digestion GO:0007586	0.025	1	41	0.00028	0.018
T22B7.3		linker cell migration variant WBPhenotype:0001511	0.064	1	16	0.0019	0.052		neuron development GO:0048666	0.13	2	15	0.0003	0.018
ten-1		gonad migration variant WBPhenotype:0000690	0.07	1	14	0.0023	0.055		cellular component assembly involved in morphogenesis GO:0010927	0.027	1	37	0.00035	0.018
hrg-2		male nervous system morphology variant WBPhenotype:0001358	0.091	1	11	0.0038	0.083		excretion GO:0007588	0.03	1	33	0.00043	0.018
T12D8.5									pharynx development GO:0060465	0.032	1	32	0.00047	0.018
rips-1									unfolded protein binding GO:0051082	0.037	1	27	0.00063	0.018
									external encapsulating structure organization GO:0045229	0.037	1	27	0.00065	0.018
									extracellular structure organization GO:0043062	0.038	1	26	0.0007	0.018
									cell projection organization GO:0030030	0.22	2	8.9	0.0015	0.03
									digestive system development GO:0055123	0.059	1	17	0.0016	0.03
									development of primary sexual characteristics GO:0045137	0.075	1	13	0.0026	0.046
									IRE1-mediated unfolded protein response GO:0036498	0.078	1	13	0.0028	0.047
									neuron projection guidance GO:0097485	0.088	1	11	0.0036	0.057
									reproductive system development GO:0061458	0.1	1	9.9	0.0046	0.07
									tetrapyrrole binding GO:0046906	0.1	1	9.8	0.0048	0.07
									calcium ion binding GO:0005509	0.11	1	9	0.0056	0.077
									post-embryonic animal organ development GO:0048569	0.12	1	8.5	0.0062	0.083
									cell part morphogenesis GO:0032990	0.12	1	8.2	0.0067	0.085
									response to topologically incorrect protein GO:0035966	0.13	1	7.4	0.0081	0.099
TRN		Data on figure 1I							Data on figure S3B
irg-5		Phenotype Enrichment Analysis Results (6 valid WormBase genes included in statistical testing)							Gene Ontology Enrichment Analysis Results (4 valid WormBase genes included in statistical testing)
clec-125		Term	Expected	Observed	Enrichment Fold Change	P value	Q value		Term	Expected	Observed	Enrichment Fold Change	P value	Q value
T22B7.3		endomitotic oocytes WBPhenotype:0000668	0.027	1	37	0.00034	0.081		motor neuron axon guidance GO:0008045	0.014	1	73	8.7e-05	0.028
ten-1		linker cell migration variant WBPhenotype:0001511	0.032	1	31	0.00049	0.081		embryonic body morphogenesis GO:0010172	0.014	1	70	9.6e-05	0.028
hrg-2		gonad migration variant WBPhenotype:0000690	0.035	1	28	0.00058	0.081		digestion GO:0007586	0.014	1	70	9.6e-05	0.028
T12D8.5		ventral cord patterning variant WBPhenotype:0000976	0.035	1	28	0.00058	0.081		cellular component assembly involved in morphogenesis GO:0010927	0.016	1	63	0.00012	0.028
rips-1		cadmium hypersensitive WBPhenotype:0001655	0.039	1	26	0.00071	0.081		excretion GO:0007588	0.018	1	57	0.00015	0.028
		axon fasciculation variant WBPhenotype:0000632	0.041	1	25	0.00077	0.081		pharynx development GO:0060465	0.018	1	54	0.00016	0.028
		neuropil development variant WBPhenotype:0000945	0.044	1	23	0.00091	0.081		external encapsulating structure organization GO:0045229	0.022	1	46	0.00022	0.028
		male nervous system morphology variant WBPhenotype:0001358	0.046	1	22	0.00098	0.081		extracellular structure organization GO:0043062	0.022	1	45	0.00024	0.028
		axon trajectory variant WBPhenotype:0000181	0.069	1	14	0.0022	0.081		defense response to Gram-positive bacterium GO:0050830	0.027	1	37	0.00035	0.028
		axon guidance variant WBPhenotype:0000384	0.076	1	13	0.0026	0.081		digestive system development GO:0055123	0.034	1	30	0.00054	0.028
									development of primary sexual characteristics GO:0045137	0.043	1	23	0.00087	0.028
									neuron projection guidance GO:0097485	0.051	1	20	0.0012	0.032
									reproductive system development GO:0061458	0.058	1	17	0.0015	0.038
									tetrapyrrole binding GO:0046906	0.059	1	17	0.0016	0.038
									post-embryonic animal organ development GO:0048569	0.067	1	15	0.0021	0.044
									cell part morphogenesis GO:0032990	0.07	1	14	0.0023	0.045
									neuron development GO:0048666	0.077	1	13	0.0027	0.051
									taxis GO:0042330	0.082	1	12	0.0031	0.054
									immune system process GO:0002376	0.12	1	8.7	0.006	0.1
Enrichment dauer upregulated genes
dauer and HT115 upregulated genes		Data on figure S4A
sax-2		GO Enrichment Analysis Results (2 valid WormBase genes included in statistical testing)
hsp-16.11		Term	Expected	Observed	Enrichment Fold Change	P value	Q value
T22B7.3		unfolded protein binding	0.0052	1	1.9e+02	1.1e-05	0.0036
T12D8.5		IRE1-mediated unfolded protein response	0.011	1	92	5e-05	0.0079
		neuron development	0.018	1	54	0.00014	0.015
		response to topologically incorrect protein	0.019	1	53	0.00015	0.015
		cell projection organization	0.031	1	32	0.0004	0.025
HT115 upregulated not dauer genes		Data on figure S4B
cdh-4		GO Enrichment Analysis Results (6 valid WormBase genes included in statistical testing)
clc-1		Term	Expected	Observed	Enrichment Fold Change	P value	Q value
clec-125		defense response to Gram-positive bacterium GO:0050830	0.041	2	49	9.6e-06	0.003
cnc-4		immune system process GO:0002376	0.17	3	18	2.5e-05	0.004
H01G02.1		response to biotic stimulus GO:0009607	0.24	3	13	9.2e-05	0.0096
H02F09.2		biological process involved in interspecies interaction between organisms GO:0044419	0.24	3	13	9.3e-05	0.0096
hrg-2		defense response GO:0006952	0.24	3	13	9.4e-05	0.0096
irg-5		motor neuron axon guidance GO:0008045	0.02	1	50	0.00019	0.0098
K09F6.6		embryonic body morphogenesis GO:0010172	0.021	1	49	0.0002	0.0098
rips-1		digestion GO:0007586	0.021	1	47	0.00021	0.0098
ten-1		cellular component assembly involved in morphogenesis GO:0010927	0.023	1	43	0.00025	0.0098
		excretion GO:0007588	0.026	1	39	0.00032	0.0099
		pharynx development GO:0060465	0.027	1	37	0.00034	0.0099
		external encapsulating structure organization GO:0045229	0.032	1	31	0.00048	0.012
		extracellular structure organization GO:0043062	0.033	1	30	0.00051	0.012
		digestive system development GO:0055123	0.05	1	20	0.0012	0.026
		development of primary sexual characteristics GO:0045137	0.058	1	17	0.0016	0.033
		reproductive system development GO:0061458	0.079	1	13	0.0029	0.057
		tetrapyrrole binding GO:0046906	0.086	1	12	0.0034	0.062
		calcium ion binding GO:0005509	0.09	1	11	0.0037	0.065
		post-embryonic animal organ development GO:0048569	0.095	1	11	0.0041	0.068
		cell part morphogenesis GO:0032990	0.1	1	10	0.0046	0.071
		neuron development GO:0048666	0.11	1	9	0.0056	0.083
		taxis GO:0042330	0.12	1	8.4	0.0064	0.091
