# Supplementary material for: Microbiota and Diapause-Induced Neuroprotection Share a Dependency on Calcium But Differ in Their Effects on Mitochondrial Morphology
Source: eNeuro. 2023 Jul 21;10(7):ENEURO.0424-22.2023. doi: 10.1523/ENEURO.0424-22.2023 (PMC10368204; doi:10.1523/ENEURO.0424-22.2023)
Supplement: Table 1-3 — Lists, enrichment analyses, and statistics of genes overexpressed in animals feeding on E. coli HT115 compared with E. coli OP50 in previous works by others (MacNeil et al., 2013; Revtovich et al., 2019). Download Table 1-3, XLS file. [file enu-eN-NWR-0424-22-s07.xls]

## Sheet: up genes
Genes upregulated in E. coli HT115 compared to E. coli OP50
This work				MacNeil et al., 2013				Revtovich et al. (2019)
mec-4d				N2				glp-4
F08H9.4	WBGene00008592	F08H9.4		WBGene00017501	F15E11.15	F15E11.15		F20G2.1	WBGene00008985	F20G2.1
C23G10.11	WBGene00016017	C23G10.11		WBGene00017498	F15E11.12	F15E11.12		R02E12.6	WBGene00019830	hrg-1
nep-8	WBGene00017553	nep-8		WBGene00009773	lipl-2	F46B6.8		F45D11.15	WBGene00018460	F45D11.15
F49H6.3	WBGene00009907	F49H6.3		WBGene00014173	ZK970.7	ZK970.7		F54F3.3	WBGene00010062	lipl-1
F46C5.1	WBGene00009778	F46C5.1		WBGene00010256	F58E6.7	F58E6.7		ZK816.5	WBGene00000989	dhs-26
mtl-1	WBGene00003473	mtl-1		WBGene00001786	gst-38	F35E8.8		M03A1.3	WBGene00019746	M03A1.3
far-3	WBGene00001387	far-3		WBGene00015932	C17H12.6	C17H12.6		K09D9.2	WBGene00019565	cyp-35A3
gst-19	WBGene00001767	gst-19		WBGene00007605	C15C8.3	C15C8.3		C15C8.3	WBGene00007605	hrg-7
tsp-2	WBGene00006628	tsp-2		WBGene00010790	sodh-1	K12G11.3		F08A8.2	WBGene00008565	acox-1.2
dod-21	WBGene00007873	dod-21		WBGene00019368	K03H6.2	K03H6.2		B0218.8	WBGene00015052	clec-52
tsp-1	WBGene00006627	tsp-1		WBGene00019495	sdz-24	K07E8.3		W03G1.7	WBGene00000213	asm-3
T26H5.9	WBGene00044206	T26H5.9		WBGene00021731	Y49G5A.1	Y49G5A.1		C30G12.2	WBGene00016274	C30G12.2
fmo-2	WBGene00001477	fmo-2		WBGene00010659	K08D8.5	K08D8.5		F08G5.6	WBGene00008584	irg-4
B0348.2	WBGene00015152	B0348.2		WBGene00011844	T19C9.8	T19C9.8		F45E10.2	WBGene00009729	F45E10.2
cnc-4	WBGene00000558	cnc-4		WBGene00010125	dod-22	F55G11.5		T12G3.2	WBGene00011738	T12G3.2
hrg-2	WBGene00010473	hrg-2		WBGene00010062	lipl-1	F54F3.3		F08E10.7	WBGene00008575	scl-24
F23F12.12	WBGene00017756	F23F12.12		WBGene00009429	F35E12.5	F35E12.5		H39E23.3	WBGene00044201	H39E23.3
hsp-16.11	WBGene00002017	hsp-16.11		WBGene00007867	C32H11.4	C32H11.4		F23F1.2	WBGene00017743	F23F1.2
H01G02.1	WBGene00010348	H01G02.1		WBGene00009493	hrg-4	F36H1.5		F49C12.7	WBGene00009877	F49C12.7
T22B7.3	WBGene00020672	T22B7.3		WBGene00021136	W10G11.3	W10G11.3		K08C7.5	WBGene00001477	fmo-2
C31H5.4	WBGene00007855	C31H5.4		WBGene00016204	gsto-1	C29E4.7		C36A4.1	WBGene00007963	cyp-25A1
irg-5	WBGene00009429	irg-5		WBGene00018971	clec-67	F56D6.2		F55G11.5	WBGene00010125	dod-22
rips-1	WBGene00019963	rips-1		WBGene00018760	irg-3	F53E10.4		Y46C8AL.2	WBGene00021580	clec-174
T12D8.5	WBGene00011733	T12D8.5		WBGene00003763	nlp-25	Y43F8C.1		T27E4.3	WBGene00002019	hsp-16.48
clc-1	WBGene00000522	clc-1		WBGene00011979	T24B8.5	T24B8.5		F15E11.12	WBGene00017498	pud-4
acs-2	WBGene00009221	acs-2		WBGene00017698	F22B7.9	F22B7.9		F55C12.7	WBGene00018874	tag-234
F16H6.4	WBGene00008894	F16H6.4		WBGene00020394	T10B5.8	T10B5.8		M60.2	WBGene00019779	endu-2
H02F09.2	WBGene00019145	H02F09.2		WBGene00005003	spp-18	F27C8.4		T22B7.7	WBGene00020674	T22B7.7
C50F7.5	WBGene00016845	C50F7.5		WBGene00016424	C34H4.1	C34H4.1		Y47H9C.1	WBGene00012947	Y47H9C.1
clec-125	WBGene00021118	clec-125		WBGene00009778	F46C5.1	F46C5.1		K07E8.3	WBGene00019495	sdz-24
K09F6.9	WBGene00019592	K09F6.9		WBGene00019830	hrg-1	R02E12.6		C01C10.2	WBGene00015294	C01C10.2
K09F6.6	WBGene00019589	K09F6.6						F52E4.5	WBGene00018702	F52E4.5
cdh-12	WBGene00022103	cdh-12						T12D8.5	WBGene00011733	T12D8.5
R193.2	WBGene00020128	R193.2						F53F4.5	WBGene00001479	fmo-4
cdh-4	WBGene00000396	cdh-4						F45D3.4	WBGene00009724	F45D3.4
irg-7	WBGene00018237	irg-7
sax-2	WBGene00004728	sax-2
ten-1	WBGene00006498	ten-1
cyp-14A4	WBGene00011009	cyp-14A4
F48C1.9	WBGene00018601	F48C1.9

## Sheet: down genes
Genes downregulated in E. coli HT115 compared to E. coli OP50
This work				MacNeil et al., 2013				Revtovich et al. (2019)
mec-4d				N2				glp-4
W03F9.4	WBGene00021002	W03F9.4		WBGene00011668	clec-47	T09F5.9		Y22D7AL.5	WBGene00002025	hsp-60
asm-3	WBGene00000213	W03G1.7		WBGene00015894	acdh-2	C17C3.12		F32D8.12	WBGene00009334	F32D8.12
ech-7	WBGene00001156	Y105E8A.4		WBGene00018393	msra-1	F43E2.5		T05E12.7	WBGene00005444	srh-237
fbxa-72	WBGene00017962	F31F4.15		WBGene00004062	pmp-5	T10H9.5		C05C10.3	WBGene00007330	C05C10.3
let-653	WBGene00002827	C29E6.1		WBGene00008436	DH11.2	DH11.2		C08B6.1	WBGene00007422	ugt-17
C01F1.3	WBGene00015298	C01F1.3		WBGene00003704	nhr-114	Y45G5AM.1		F09F7.4	WBGene00017301	hach-1
col-175	WBGene00000748	C35B8.1		WBGene00015623	C09B8.4	C09B8.4		Y38F1A.6	WBGene00012608	hphd-1
bli-6	WBGene00000256	Y73B6BL.34		WBGene00021337	Y34F4.2	Y34F4.2		F22B8.7	WBGene00009049	F22B8.7
rol-1	WBGene00004394	Y57A10A.11		WBGene00016943	acdh-1	C55B7.4		T09F5.9	WBGene00011668	clec-47
col-63	WBGene00000639	ZK265.2		WBGene00017301	F09F7.4	F09F7.4		C35A5.3	WBGene00007947	C35A5.3
Y51H7C.13	WBGene00021791	Y51H7C.13		WBGene00019644	cpt-4	K11D12.4		F09E10.3	WBGene00000988	dhs-25
col-138	WBGene00000711	C52D10.13		WBGene00012608	Y38F1A.6	Y38F1A.6		C55B7.4	WBGene00016943	acdh-1
col-49	WBGene00000626	K09H9.3		WBGene00009677	F44A6.5	F44A6.5		C10C5.3	WBGene00007507	C10C5.3
F31B9.2	WBGene00009279	F31B9.2		WBGene00018138	folt-2	F37B4.7		F59A7.2	WBGene00019090	F59A7.2
Y51H7C.1	WBGene00021779	Y51H7C.1		WBGene00019963	R08E5.3	R08E5.3		F37B4.7	WBGene00018138	folt-2
F31B9.4	WBGene00009281	F31B9.4		WBGene00006510	tag-165	C01G6.6		F54D5.12	WBGene00010055	dhgd-1
dao-4	WBGene00000930	ZC373.6		WBGene00017485	F15E6.4	F15E6.4		K08E7.9	WBGene00003995	pgp-1
F55C10.4	WBGene00010108	F55C10.4		WBGene00017658	F21C10.9	F21C10.9		F28F8.2	WBGene00009221	acs-2
bli-1	WBGene00000251	C09G5.6		WBGene00009221	acs-2	F28F8.2		F15E6.4	WBGene00017485	F15E6.4
cyc-2.2	WBGene00013854	ZC116.2		WBGene00003691	nhr-101	H12C20.6		F22B8.6	WBGene00009048	cth-1
E01G4.6	WBGene00008448	E01G4.6		WBGene00011487	T05E12.6	T05E12.6		C45G7.2	WBGene00016669	ilys-2
Y67A6A.1	WBGene00013449	Y67A6A.1		WBGene00014003	ZK593.3	ZK593.3		F44G3.2	WBGene00009706	argk-1
C56G2.5	WBGene00016980	C56G2.5		WBGene00009334	F32D8.12	F32D8.12
F13G11.3	WBGene00045038	F13G11.3		WBGene00007947	C35A5.3	C35A5.3
bli-2	WBGene00000252	F59E12.12		WBGene00001155	ech-6	T05G5.6
col-38	WBGene00000615	F54C9.4		WBGene00017962	fbxa-72	F31F4.15
ttr-14	WBGene00011460	T05A10.3		WBGene00016274	C30G12.2	C30G12.2
col-71	WBGene00000647	Y49F6B.10		WBGene00017565	ddo-2	F18E3.7
F10G8.1	WBGene00008661	F10G8.1		WBGene00003093	lys-4	F58B3.1
Y47G6A.15	WBGene00021641	Y47G6A.15		WBGene00009686	F44D12.9	F44D12.9
pud-3	WBGene00017501	F15E11.15		WBGene00015052	clec-52	B0218.8
pud-4	WBGene00017498	F15E11.12		WBGene00010055	F54D5.12	F54D5.12
ant-1.4	WBGene00020140	T01B11.4		WBGene00013073	hmit-1.1	Y51A2D.4
D1086.10	WBGene00044080	D1086.10		WBGene00008925	F17H10.1	F17H10.1
gipc-1	WBGene00016440	C35D10.2		WBGene00001564	gei-7	C05E4.9
pud-1.2	WBGene00021236	Y19D10B.7		WBGene00012130	T28F3.4	T28F3.4
lst-5	WBGene00016890	C52E12.6		WBGene00015887	C17C3.1	C17C3.1
ant-1.3	WBGene00010485	K01H12.2		WBGene00006980	zig-3	C14F5.2
C30B5.6	WBGene00016247	C30B5.6		WBGene00012593	nspe-7	Y38E10A.15
F58E6.13	WBGene00077697	F58E6.13		WBGene00016577	clec-3	C41H7.7
F42A10.7	WBGene00018343	F42A10.7		WBGene00003095	lys-6	F58B3.3
K01D12.8	WBGene00010467	K01D12.8		WBGene00017019	D1014.6	D1014.6
clec-71	WBGene00021582	Y46C8AL.4		WBGene00010988	R03D7.1	R03D7.1
col-110	WBGene00000684	F19C7.7
E02H4.7	WBGene00077757	E02H4.7
col-79	WBGene00000655	C09G5.3
fipr-11	WBGene00008244	C50H2.10
C36C9.10	WBGene00219849	C36C9.10
K01D12.9	WBGene00010468	K01D12.9
gst-14	WBGene00001762	F37B1.3
F23A7.8	WBGene00044638	F23A7.8
F23A7.4	WBGene00009069	F23A7.4
F59C12.4	WBGene00045272	F59C12.4

## Sheet: Enrichment
Enrichment analyses other works
MacNeil et al (2013)
phenotype
cadmium hypersensitive WBPhenotype:0001655	0.055	2	36	2.4e-05	0.0058
fat content increased WBPhenotype:0001184	0.16	2	12	0.00058	0.069
paraquat hypersensitive WBPhenotype:0000462	0.045	1	22	0.00095	0.075
linker cell migration variant WBPhenotype:0001511	0.045	1	22	0.00097	0.075
organism oxidative stress response hypersensitive WBPhenotype:0001621	0.047	1	21	0.001	0.075
GO term
response to biotic stimulus GO:0009607	0.61	12	20	6.5e-14	2e-11
biological process involved in interspecies interaction between organisms GO:0044419	0.61	12	20	6.7e-14	2e-11
defense response GO:0006952	0.61	12	20	6.9e-14	2e-11
immune system process GO:0002376	0.44	10	23	9.9e-13	7.7e-11
lytic vacuole GO:0000323	0.22	4	18	3.4e-06	0.00021
glutathione transferase activity GO:0004364	0.079	2	25	7e-05	0.0037
tetrapyrrole binding GO:0046906	0.22	3	13	7.9e-05	0.0037
defense response to Gram-positive bacterium GO:0050830	0.11	2	19	0.00017	0.0066
cellular response to external stimulus GO:0071496	0.052	1	19	0.0013	0.044
lipid catabolic process GO:0016042	0.23	2	8.5	0.0017	0.054
cellular oxidant detoxification GO:0098869	0.069	1	15	0.0022	0.062
detoxification GO:0098754	0.079	1	13	0.0029	0.075
cellular response to toxic substance GO:0097237	0.083	1	12	0.0032	0.076
response to topologically incorrect protein GO:0035966	0.29	2	6.9	0.0032	0.076
Revtovich et al. (2019)
phenotype
cadmium hypersensitive	0.082	2	24	8e-05	0.019
fat content increased	0.24	3	12	0.00011	0.019
nematode phenotype	8.8	20	2.3	0.00012	0.019
dauer constitutive	0.11	2	17	0.00022	0.019
larval physiology phenotype	0.82	4	4.9	0.0014	0.067
paraquat hypersensitive	0.067	1	15	0.0021	0.083
linker cell migration variant	0.068	1	15	0.0021	0.083
organism oxidative stress response hypersensitive	0.07	1	14	0.0023	0.083
paraquat resistant	0.09	1	11	0.0037	0.098
GO term
response to biotic stimulus GO:0009607	0.65	6	9.3	4.3e-06	0.0014
biological process involved in interspecies interaction between organisms GO:0044419	0.65	6	9.3	4.4e-06	0.0014
lytic vacuole GO:0000323	0.24	4	17	4.4e-06	0.0014
defense response GO:0006952	0.65	6	9.3	4.5e-06	0.0014
flavin adenine dinucleotide binding GO:0050660	0.11	3	28	4.6e-06	0.0014
tetrapyrrole binding GO:0046906	0.24	3	13	9.8e-05	0.0051
lipid catabolic process GO:0016042	0.25	3	12	0.00012	0.0053
iron ion binding GO:0005506	0.18	2	11	0.0008	0.031
immune system process GO:0002376	0.46	3	6.5	0.0012	0.043
steroid hydroxylase activity	0.059	1	17	0.0016	0.051
oxidoreductase activity acting on paired donors with incorporation or reduction of molecular oxygen reduced flavin or flavoprotein as one donor and incorporation of one atom of oxygen	0.061	1	16	0.0017	0.051
thioester metabolic process	0.062	1	16	0.0018	0.051
extracellular region	0.91	4	4.4	0.0022	0.054
lipid oxidation	0.084	1	12	0.0033	0.073
unfolded protein binding	0.086	1	12	0.0034	0.073
response to xenobiotic stimulus	0.089	1	11	0.0036	0.073
